# Supplementary material for: Pinus halepensis in Contaminated Mining Sites: Study of the Transfer of Metals in the Plant–Soil System Using the BCR Procedure
Source: Toxics. 2022 Nov 26;10(12):728. doi: 10.3390/toxics10120728 (PMC9785362; doi:10.3390/toxics10120728)
Supplement: Supplementary file 1 [file toxics-10-00728-s001.zip]

Archive with 1 entries (1 files):
- toxics-1985642-supplementary.pdf
